# Supplementary material for: Downregulation of Fat Mass and Obesity-Related Protein in the Anterior Cingulate Cortex Participates in Anxiety- and Depression-Like Behaviors Induced by Neuropathic Pain
Source: Front Cell Neurosci. 2022 May 12;16:884296. doi: 10.3389/fncel.2022.884296 (PMC9133794; doi:10.3389/fncel.2022.884296)
Supplement: Supplementary file 3 [file Table_1.XLS]

## Sheet: Figure 1
Figure1-B
时间点	Sham										CCI
BL	1.48	1.07	1.02	1.3	0.83	1.48	1.07	1.02	1.3	1.02	1.48	1.48	1.02	1.07	1.48	1.02	1.48	1.48	0.04	0.2
3	0.79	1.48	1.02	1.48	1.06	1.02	1.48	1.06	1.07	1.3	0.2	0.06	0.2	0.04	0.04	0.2	0.04	0.2	0.2	0.08
7	1.48	0.83	1.07	1.06	1.06	1.48	0.83	1.48	1.06	0.83	0.11	0.2	0.2	0.15	0.2	0.2	0.15	0.2	0.11	0.2
14	1.48	1.48	1.48	1.48	1.06	0.83	1.02	0.83	0.79	1.07	0.11	0.15	0.11	0.45	0.17	0.17	0.2	0.16	0.5	0.06
21	0.79	1.48	1.3	1.06	1.48	1.02	1.48	1.48	1.06	0.79	0.11	0.2	0.5	0.2	0.08	0.5	0.11	0.11	0.36	0.06
28	0.85	0.85	1.48	1.48	1.48	0.45	1.48	1.48	0.83	1.48	0.2	0.2	0.2	0.11	0.5	0.36	0.04	0.11	0.16	0.11
Figure1-C
时间点	Sham										CCI
BL	10.4	11.5	11.5	10.6	12.1	10.7	12.9	11.4	11.3	12.8	12.9	10.8	11.3	9.9	12	9.9	11.4	10.6	10.8	12.1
3	11	11.3	11.1	12.8	12.4	11.6	7.9	13	10.7	11.8	6.4	8.7	5.6	12.7	8.5	5.5	6	7.3	5.7	6.3
7	11.3	10.8	12.9	12.4	8.3	11.9	10.7	10.7	11.2	11.7	6.3	8	4.6	9.5	7.4	4.6	6	6.4	7.4	6.3
14	11.1	6.4	11.2	11.6	11.7	11.6	10.7	11.2	11.7	9.5	5.2	9.2	6.3	6.6	7.1	6.8	6.5	7	7.6	5.4
21	11.2	6.8	11.8	10.7	11.8	11.5	9.8	11.3	12.1	10.3	6.8	7.3	8.5	6.1	6.2	6.2	8.9	5.7	5.6	6.1
28	12.7	9.1	10.2	11.2	13.1	10.3	10.2	10.1	9.7	12.3	5.8	6.5	6.8	6.3	5.5	8.4	7.7	7	6.8	7.5
Figure1-F
分组	Sham	CCI
	490.952	509.372
	500.91	748.65
	828.586	766.796
	486.322	758.796
	617.12	609.316
	490.952	745.058
	775.496	574.306
	755.446	603.348
	536.648	814.848
	594.134	665.296
Figure1-G
	Sham	CCI
	9.69	1.54
	8.94	6.96
	7.88	3.46
	13.23	2.19
	10.58	7.19
	5.33	5.65
	10.69	6.42
	13.38	5.92
	14.33	5.92
	10.83	8.9
Figure1-H
	Sham	CCI
	19	4
	19	6
	17	12
	29	4
	23	15
	10	19
	15	22
	24	14
	35	11.4
	16	13.01
Figure1-I
	Sham	CCI
	588.7	875.2
	754.355	373.115
	766.885	706.88
	817.805	901.795
	530.245	991.36
	650.22	1006.76
	968.665	911.8
	919.37	1087.44
	563.63	513.89
	834.065	858.14
Figure1-J
	Sham	CCI
	10.4	4.46
	9.46	9.98
	14.58	3.96
	18.67	14.31
	15.1	4.71
	8.75	0
	20.08	7.6
	8.17	6.02
	10.77	4.71
	9.04	4.35
Figure1-K
	Sham	CCI
	10	3
	12	8
	12	5
	5	10
	16	6
	8	0
	13	7
	6	6
	9	7
	5	5
Figure1-L
	Sham	CCI
	52	140
	26	104
	67	132
	32	129
	30	72
	73	131
	78	71
	48	75
	136	140
	97	114
Figure1-M
	Sham	CCI
	32	46
	35	133
	25	103
	150	213
	113	196
	44	156
	94	120
	100	140
	120	175
	129	192

## Sheet: Figure2
Figure2-A
Sham	7 d	14 d	21 d	28 d
0.95	0.97	0.89	0.5	0.48
0.91	0.79	0.86	0.56	0.54
1.12	0.77	0.81	0.62	0.59
1.08	0.81	0.79	0.6	0.53
Figure2-B
Sham	7 d	14 d	21 d	28 d
1.42102	0.808814	0.565236	0.850854	0.691071
1.44858	1.09261	0.804549	0.526426	0.700105
1.13797	0.629971	0.719833	0.777356	0.727408
1.57181	0.782028	0.860318	0.701775	0.833855
Figure2-C
	Ipsi	Con
	0.68	0.41
	0.58	0.31
	0.61	0.5
	0.53	0.33

## Sheet: Figure3
Figure3-B
	Sham-AAV-EGFP	Sham-AAV-FTO	CCI-AAV-EGFP	CCI-AAV-FTO
	0.93	2.15	0.81	1.11777
	0.99	2.3	0.62	2.77
	1.07	3.35	0.78	2.73
	1.02	3.39	0.89	2.21
Figure3-C
	Sham-AAV-EGFP	Sham-AAV-FTO	CCI-AAV-EGFP	CCI-AAV-FTO
	0.89	1.38587	0.566334	1.02655
	1.09	1.27598	0.529532	0.906365
	0.96	1.42605	0.82	1.23886
	1.01	1.26971	0.534619	1.1
Figure3-F
	CCI-AAV-EGFP	CCI-AAV-FTO	Sham-AAV-EGFP	Sham-AAV-FTO
	2786.92	2250.59	1692.05	3958.78
	2160.11	2284.99	3100.5	2870.52
	2942.75	3584.01	2921.84	1709.09
	3442.62	2427.38	2593.28	2816.64
	1715.61	3719.1	2701.48	1944.45
	2436.68	2427.06	3289.55	4840.89
	3053.4	2938.07	3495.69	4390.33
	3255.7	2521.64	3134.75	1942.18
	3490.32	4113.65	3567.27	2066.56
	2606.89	2684.5	3010.04	3494.86
Figure3-G
	CCI-AAV-EGFP	CCI-AAV-FTO	Sham-AAV-EGFP	Sham-AAV-FTO
	1.06	5.4	4.44	12.6
	5.27	2.46	8.38	13.42
	3.17	5.4	7.1	10.27
	2.67	13.65	6.25	12.71
	0.58	9.85	6.31	5.48
	0.94	8	4.65	13.79
	6.08	3.29	4.17	2.25
	6.35	13.42	9.12	4.33
	0	19.29	8.81	2.6
	0	19.17	11.73	10.32
Figure3-H
	CCI-AAV-EGFP	CCI-AAV-FTO	Sham-AAV-EGFP	Sham-AAV-FTO
	0	12	9	3
	7	10	16	7
	7	7	6	6
	9	21	14	18
	7	12	10	11
	1	19	11	13
	2	6	11	3
	11	5	20	5
	9	12	6	8
	0	11	8	8
Figure3-I
	CCI-AAV-EGFP	CCI-AAV-FTO	Sham-AAV-EGFP	Sham-AAV-FTO
	1456.12	656.97	1000.04	1722.86
	1169.77	1306.72	1685.5	1658.3
	2014.55	1263.23	1331.59	1674.22
	1262.56	1620.41	876.59	1508.12
	1045.81	1358.4	1011.22	1914.38
	931.33	1886.72	1925.3	1618.31
	714.32	1080.25	1308.92	1327.67
	1023.52	1428.4	1144.64	917.66
	1554.87	1076.04	1271.84	951.17
	1527.58	560.87	1635.1	1201.25
Figure3-J
	CCI-AAV-EGFP	CCI-AAV-FTO	Sham-AAV-EGFP	Sham-AAV-FTO
	0.67	4.88	6.89	12.29
	3.46	4.94	1.08	13.96
	3	3.94	2.06	13.25
	2.5	8.44	8.98	6.96
	1.81	4.83	3.69	6.08
	1.29	7.19	3.5	1.65
	5.56	5.25	5.23	5.67
	4.23	10.6	9.88	6
	0	10.46	15.06	5.31
	0.54	3.56	5.92	6.9
Figure3-K
	CCI-AAV-EGFP	CCI-AAV-FTO	Sham-AAV-EGFP	Sham-AAV-FTO
	3	7	11	11
	2	8	2	1
	2	8	4	12
	7	14	3	11
	4	5	9	9
	1	7	5	18
	4	13	6	11
	8	7	12	3
	8	6	11	1
	1	9	8	1
Figure3-L
	Sham-AAV-EGFP	Sham-AAV-FTO	CCI-AAV-EGFP	CCI-AAV-FTO
	57	63	96	83
	83	94	100	40
	108	42	67	42
	43	100	124	85
	71	50	97	45
	91	49	106	81
	77	94	119	83
	59	59	104	84
	78	82	48	92
	69	85	139	91
Figure3-M
	Sham-AAV-EGFP	Sham-AAV-FTO	CCI-AAV-EGFP	CCI-AAV-FTO
	157	146	125	118
	112	144	139	123
	136	151	191	120
	163	118	176	153
	131	62	127	131
	94	77	162	151
	112	173	185	93
	135	116	157	162
	170	145	179	144
	97	158	181	150

## Sheet: Figure4
Figure4-B
	AAV-ScrRNA	AAV-FTO shRNA
	0.98	0.76
	0.99	0.71
	0.98	0.81
	1.05	0.71
Figure4-C
	AAV-ScrRNA	AAV-FTO shRNA
	0.93	0.615221
	1.01	0.805376
	1.06	0.48241
	0.98	0.763933
Figure4-E
	AAV-ScrRNA	AAV-FTO shRNA
	5009.5	4426.01
	3543.14	4791.29
	5717.82	3915.17
	4709.2	3309.46
	5242.68	2114.24
	4264.98	2840.82
	5239.18	4356.35
	4164.33	5039.44
	5013.89	6536.68
	4351.24	4686.53
Figure4-F
	AAV-ScrRNA	AAV-FTO shRNA
	15	0.58
	3.58	0.94
	10.75	6.35
	7.23	5.1
	6.62	7
	9.12	0.12
	3.44	1.25
	6.35	1.19
	3.25	1.1
	8.88	5.75
Figure4-G
	AAV-ScrRNA	AAV-FTO shRNA
	29	1
	11	11
	22	14
	20	15
	12	8
	21	9
	8	2
	15	1
	7	2
	15	10
Figure4-I
	AAV-ScrRNA	AAV-FTO shRNA
	1257.34	1126.84
	2008.52	1046.98
	528.91	1334.37
	837.59	1914.97
	670.35	1191.01
	1606.62	1449.27
	1070.29	791.45
	1717.16	550.67
	1847.53	607.23
	1205.32	1537.77
Figure4-J
	AAV-ScrRNA	AAV-FTO shRNA
	2.65	0
	7.81	1.38
	6.9	3.19
	13.17	0.54
	6.5	1.27
	15.73	0
	3.25	4.27
	2.69	0
	5.77	1.44
	4.33	11.46
Figure4-K
	AAV-ScrRNA	AAV-FTO shRNA
	2	2
	7	3
	5	1
	6	1
	5	3
	12	0
	6	1
	9	0
	6	6
	9	0
Figure4-L
	AAV-ScrRNA	AAV-FTO shRNA
	60	170
	114	181
	75	162
	135	141
	144	230
	134	167
	99	155
	132	162
	103	148
	167	146
Figure4-M
	AAV-ScrRNA	AAV-FTO shRNA
	214	184
	178	205
	179	185
	156	233
	162	221
	186	212
	166	183
	208	191
	179	210
	151	203

## Sheet: Figure5
Figure5-A
	Sham	CCI
	0.93	0.92
	1	0.86
	1.12	0.93
	0.96	1.09
Figure5-C
	Sham				CCI
MMP-9	1.03	1.11	0.99	0.91	0.610126	0.602668	0.546653	0.344008
proBDNF	1	1.05	0.98	0.99	1.25463	1.64585	1.63893	1.3665
mBDNF	1	1.02	0.92	0.99	0.543316	0.527618	0.659444	0.615958
Figure5-F
	Sham	CCI
	0.97	0.63
	1.07	0.86
	1.09	0.73
	0.93	0.66
Figure5-G
	Sham	CCI
	0.98	1.67
	1.09	1.88
	1.13	1.95
	0.92	1.72

## Sheet: Figure6
Figure6-A
	Sham-AAV-EGFP	Sham-AAV-FTO	CCI-AAV EGFP	CCI+AAV-FTO
	1	0.973	0.979	0.775
	0.915	0.902	1.161	1.23
	0.993	0.998	0.775	1.133
	1	1	1.23	0.853
Figure6-C
	Sham+AAV-EGFP				Sham+AAV-FTO				CCI+AAV-EGFP				CCI+AAV-FTO
MMP-9	1.24	1.12	1	1.15	1.46325	1.47672	1.99776	1.18423	0.612217	0.65539	0.480563	0.606917	1.2221	1.50358	1.93197	1.20148
proBDNF	1.02	1	0.93	0.99	0.579824	0.882394	0.781945	0.889686	1.33204	1.48966	1.86115	1.43772	0.709449	0.84439	0.834125	0.941378
mBDNF	1.03	0.97	0.96	1.01	1.71384	1.23463	1.29968	1.12286	0.438339	0.715976	0.686685	0.254251	1.5537	1.19703	1.43812	1.83879
Figure6-D
	AAV-scrRNA	AAV-FTO shRNA
	1	1.418
	1.234	1.244
	0.981	1.248
	1.399	0.949
Figure6-F
	AAV-scrRNA				AAV-FTO shRNA
	1	0.96	1.03	0.92	0.491624	0.746972	0.361009	0.497515
	1	1.02	0.92	0.98	1.19942	1.58939	1.21859	1.53162
	1	1.03	0.99	0.93	0.731447	0.868802	0.732877	0.732471
